# Supplementary material for: Subterranean morphology underpins the degree of mycoheterotrophy, mycorrhizal associations, and plant vigor in a green orchid Oreorchis patens
Source: Plant J. 2025 Feb 19;121(4):e70045. doi: 10.1111/tpj.70045 (PMC11837900; doi:10.1111/tpj.70045)
Supplement: Supplementary file 2 — Table S1. The sequencing reads of OTUs detected in each Oreorchis patens individual. Table S2. Values of δ13C, δ15N, ε13C and ε15N for each sample of Oreorchis patens with and without coralloid rhizomes, O. patens protocorms, and the surrounding. [file TPJ-121-0-s002.xlsx]

## Sheet: Table S1
Table S1. The sequencing reads of OTUs detected in each Oreorchis patens individual.
sample lD	collection date	population name	sampling locality	Isolation source	plant_phenotype	Coprinopsis OTU1	Coprinopsis OTU2	Coprinopsis OTU3	Coprinopsis OTU4	Coprinopsis OTU5	Psathyrella OTU1	Psathyrella OTU2	Psathyrella OTU3	Psathyrella OTU4	Candolleomyces OTU1	Candolleomyces OTU2	Candolleomyces OTU3	Candolleomyces OTU4	Candolleomyces OTU5	Candolleomyces OTU6	Candolleomyces OTU7	Candolleomyces OTU8	Coprinellus OTU1	Coprinellus OTU2	Ceratobasidiaceae OTU1	Ceratobasidiaceae OTU2	Ceratobasidiaceae OTU3	Ceratobasidiaceae OTU4	Ceratobasidiaceae OTU5	Ceratobasidiaceae OTU6	Ceratobasidiaceae OTU7	Ceratobasidiaceae OTU8	Tulasnellaceae OTU1	Tulasnellaceae OTU2	Tulasnellaceae OTU3	Tulasnellaceae OTU4	Tulasnellaceae OTU5	Tulasnellaceae OTU6	Tulasnellaceae OTU7	Tulasnellaceae OTU8	Tulasnellaceae OTU9	Sebacina OTU1	Serendipita OTU1	Serendipita OTU2	Serendipita OTU3	Serendipita OTU4	Russula OTU1	Russula OTU2	Russula OTU3
174-1	20100630	Ebetsu	Japan:Hokkaido Pref, Ebetsu City	rhizome	a plant with coralloid rhizomes	7226	0	0	0	0	0	0	0	0	0	0	0	0	0	0	0	0	0	0	0	0	0	0	0	0	0	0	0	0	0	0	0	0	0	0	0	0	0	0	0	0	0	0	0
174-2	20100630	Ebetsu	Japan:Hokkaido Pref, Ebetsu City	rhizome	a plant with coralloid rhizomes	6074	0	0	2	0	71	0	4	0	0	0	0	0	0	0	0	0	0	0	0	0	0	0	0	0	0	0	0	0	0	0	0	0	0	0	0	0	0	0	0	0	0	0	0
174-3	20100630	Ebetsu	Japan:Hokkaido Pref, Ebetsu City	rhizome	a plant with coralloid rhizomes	4120	0	0	0	0	0	0	0	0	0	0	0	0	0	0	0	0	0	0	0	0	0	0	0	0	0	0	0	0	0	0	0	0	0	0	0	0	0	0	0	0	0	0	0
174-4	20100630	Ebetsu	Japan:Hokkaido Pref, Ebetsu City	rhizome	a plant with coralloid rhizomes	6668	0	0	3	0	52	0	3	0	0	0	0	0	0	0	0	0	0	0	0	0	0	0	0	0	0	0	0	0	0	0	0	0	0	0	0	0	0	0	0	0	0	0	0
174-5	20100630	Ebetsu	Japan:Hokkaido Pref, Ebetsu City	rhizome	a plant with coralloid rhizomes	3468	0	0	0	0	0	0	0	0	0	0	0	0	0	0	0	0	0	0	0	0	0	0	0	0	0	0	0	0	0	0	0	0	0	0	0	0	0	0	0	0	0	0	0
174-6	20100630	Ebetsu	Japan:Hokkaido Pref, Ebetsu City	rhizome	a plant with coralloid rhizomes	6052	0	0	0	0	0	0	0	0	0	0	0	0	0	0	0	0	0	0	0	0	0	0	0	0	0	0	0	0	0	0	0	0	0	0	0	0	0	0	0	0	0	0	0
174-7	20100630	Ebetsu	Japan:Hokkaido Pref, Ebetsu City	rhizome	a plant with coralloid rhizomes	6803	0	0	2	0	145	0	3	0	0	0	0	0	0	0	0	0	0	0	0	0	0	0	0	0	0	0	0	0	0	0	0	0	0	0	0	0	0	0	0	0	0	0	0
4-1	20100630	Ebetsu	Japan:Hokkaido Pref, Ebetsu City	rhizome	a plant with coralloid rhizomes	7227	0	0	0	0	0	0	0	0	0	0	0	0	0	0	0	0	0	0	0	0	0	0	0	0	0	0	0	0	0	0	0	0	0	0	0	0	0	0	0	0	0	0	0
4-2	20100630	Ebetsu	Japan:Hokkaido Pref, Ebetsu City	rhizome	a plant with coralloid rhizomes	7239	0	0	0	0	0	0	0	0	0	0	0	0	0	0	0	0	0	0	0	0	0	0	0	0	0	0	0	0	0	0	0	0	0	0	0	0	0	0	0	0	0	0	0
4-3	20100630	Ebetsu	Japan:Hokkaido Pref, Ebetsu City	rhizome	a plant with coralloid rhizomes	3884	0	0	0	0	0	0	0	0	0	0	0	0	0	0	0	0	0	0	0	0	0	0	0	0	0	0	0	0	0	0	0	0	0	0	0	0	0	0	0	0	0	0	0
4-4	20100630	Ebetsu	Japan:Hokkaido Pref, Ebetsu City	rhizome	a plant with coralloid rhizomes	4590	0	0	0	0	0	0	0	0	0	0	0	0	0	0	0	0	0	0	0	0	0	0	0	0	0	0	0	0	0	0	0	0	0	0	0	0	0	0	0	0	0	0	0
4-5	20100630	Ebetsu	Japan:Hokkaido Pref, Ebetsu City	rhizome	a plant with coralloid rhizomes	25666	0	0	0	0	0	0	0	0	0	0	0	0	0	0	0	0	0	0	0	0	0	0	0	0	0	0	0	0	0	0	0	0	0	0	0	0	0	0	0	0	0	0	0
4-6	20100630	Ebetsu	Japan:Hokkaido Pref, Ebetsu City	rhizome	a plant with coralloid rhizomes	3238	0	0	0	0	0	0	0	0	0	0	0	0	0	0	0	0	0	0	0	0	0	0	0	0	0	0	0	0	0	0	0	0	0	0	0	2	0	0	0	0	0	0	0
4-7	20100630	Ebetsu	Japan:Hokkaido Pref, Ebetsu City	rhizome	a plant with coralloid rhizomes	7452	0	0	0	0	0	0	0	0	0	0	0	0	0	0	0	0	0	0	0	0	0	0	0	0	0	0	0	0	0	0	0	0	0	0	0	0	0	0	0	0	0	0	0
4-8	20100630	Ebetsu	Japan:Hokkaido Pref, Ebetsu City	rhizome	a plant with coralloid rhizomes	7129	0	0	0	0	0	0	0	0	0	0	0	0	0	0	0	0	0	0	0	0	0	0	3	0	0	0	0	0	0	0	0	0	0	0	0	8	0	0	0	0	0	0	0
4-9	20100630	Ebetsu	Japan:Hokkaido Pref, Ebetsu City	rhizome	a plant with coralloid rhizomes	29129	0	0	0	0	0	0	0	0	0	0	0	0	0	0	0	0	0	0	0	0	0	0	0	0	0	0	0	0	0	0	0	0	0	0	0	0	0	0	0	0	0	0	0
4-1	20100630	Ebetsu	Japan:Hokkaido Pref, Ebetsu City	root	a plant with coralloid rhizomes	7216	0	0	0	0	0	0	0	0	0	0	0	0	0	0	0	0	0	0	0	0	0	0	0	0	0	0	0	0	0	0	0	0	0	0	0	0	0	0	0	0	0	0	0
4-2	20100630	Ebetsu	Japan:Hokkaido Pref, Ebetsu City	root	a plant with coralloid rhizomes	7497	0	0	0	0	0	0	0	0	0	0	0	0	0	0	0	0	0	0	5	0	0	0	0	0	0	0	0	0	0	0	0	0	0	0	0	0	0	0	0	0	0	0	0
4-3	20100630	Ebetsu	Japan:Hokkaido Pref, Ebetsu City	root	a plant with coralloid rhizomes	8407	0	0	0	0	0	0	0	0	0	0	0	0	0	0	0	0	0	0	0	0	0	0	0	0	0	0	0	0	0	0	0	0	0	0	0	0	0	0	0	0	0	0	0
175-1	20181028	Jozankei	Japan:Hokkaido Pref, Sapporo City, Minami Ward, Jozankei	rhizome	a plant with coralloid rhizomes	11001	0	0	0	5	0	0	0	0	0	0	0	0	0	0	0	0	0	0	88	0	23	0	0	0	0	0	0	0	0	0	0	0	0	0	0	0	0	0	0	0	0	0	0
175-2	20181028	Jozankei	Japan:Hokkaido Pref, Sapporo City, Minami Ward, Jozankei	rhizome	a plant with coralloid rhizomes	9713	0	0	0	0	0	0	0	0	0	0	0	0	0	0	0	0	0	0	4	0	85	0	0	0	0	0	0	0	0	0	0	0	0	0	0	0	0	0	0	0	0	0	0
175-3	20181028	Jozankei	Japan:Hokkaido Pref, Sapporo City, Minami Ward, Jozankei	rhizome	a plant with coralloid rhizomes	8636	0	0	0	0	0	0	0	0	0	0	0	0	0	0	0	0	0	0	0	0	206	0	0	0	0	0	0	0	0	0	0	0	0	0	0	0	0	0	0	0	0	0	0
175-4	20181028	Jozankei	Japan:Hokkaido Pref, Sapporo City, Minami Ward, Jozankei	rhizome	a plant with coralloid rhizomes	12392	0	0	0	0	0	0	0	0	0	0	0	0	0	0	0	0	0	0	0	0	3	0	0	0	0	0	0	0	0	0	0	0	0	0	0	0	0	0	0	0	0	0	0
175-5	20181028	Jozankei	Japan:Hokkaido Pref, Sapporo City, Minami Ward, Jozankei	rhizome	a plant with coralloid rhizomes	6285	0	0	0	0	0	0	0	0	0	0	0	0	0	0	0	0	0	0	31	0	796	0	0	0	0	2	0	0	0	0	0	0	0	0	0	0	0	0	0	0	0	0	0
175-6	20181028	Jozankei	Japan:Hokkaido Pref, Sapporo City, Minami Ward, Jozankei	rhizome	a plant with coralloid rhizomes	5878	0	32	14	2	1563	0	8	5	0	0	0	0	0	0	0	0	0	0	0	0	336	0	0	0	0	2	0	0	0	2	0	0	0	0	0	0	0	0	0	0	0	0	0
150-1	20201029	Ekari	Japan:Iwate Pref, Iwate Country, Kuzumaki Town, Ekari	rhizome	a plant with coralloid rhizomes	0	0	0	0	0	0	0	0	0	0	7	0	0	0	0	0	0	0	0	118	0	0	0	0	0	0	0	0	0	0	0	0	0	0	0	0	0	0	0	0	0	0	0	0
150-2	20201029	Ekari	Japan:Iwate Pref, Iwate Country, Kuzumaki Town, Ekari	rhizome	a plant with coralloid rhizomes	0	0	0	0	0	0	0	0	0	0	1810	0	0	0	0	0	0	0	0	354	0	0	0	0	0	0	0	0	0	0	0	0	0	2	0	0	0	0	0	0	0	0	0	0
150-3	20201029	Ekari	Japan:Iwate Pref, Iwate Country, Kuzumaki Town, Ekari	rhizome	a plant with coralloid rhizomes	0	0	0	0	0	0	0	0	0	0	61	0	0	0	0	0	0	0	0	804	0	3709	0	0	2	0	0	0	0	0	0	0	0	0	0	0	0	0	0	0	0	0	0	0
150-4	20201029	Ekari	Japan:Iwate Pref, Iwate Country, Kuzumaki Town, Ekari	rhizome	a plant with coralloid rhizomes	0	0	0	0	0	0	0	0	0	0	44	0	0	0	0	0	0	0	0	1057	0	0	0	0	0	0	0	0	0	0	0	0	0	0	0	0	0	0	0	0	0	0	0	0
150-5	20201029	Ekari	Japan:Iwate Pref, Iwate Country, Kuzumaki Town, Ekari	rhizome	a plant with coralloid rhizomes	0	0	0	0	0	26480	0	0	0	0	0	0	0	0	0	0	0	0	0	0	0	0	0	0	0	0	0	0	0	0	0	0	0	0	0	0	0	0	0	0	0	0	0	0
150-6	20201029	Ekari	Japan:Iwate Pref, Iwate Country, Kuzumaki Town, Ekari	rhizome	a plant with coralloid rhizomes	0	0	0	0	0	28991	0	0	0	0	0	0	0	0	0	0	0	0	0	0	0	0	0	0	0	0	0	0	0	0	0	0	0	0	0	0	0	0	0	0	0	0	0	0
150-7	20201029	Ekari	Japan:Iwate Pref, Iwate Country, Kuzumaki Town, Ekari	rhizome	a plant with coralloid rhizomes	0	0	0	0	0	17488	0	0	0	0	0	0	0	0	0	0	0	0	0	0	0	0	0	0	2	0	0	0	0	0	0	0	0	0	0	0	0	0	0	0	0	0	0	0
247-1	20210514	Ekari	Japan:Iwate Pref, Iwate Country, Kuzumaki Town, Ekari	rhizome	a plant with coralloid rhizomes	3373	0	0	0	0	0	0	0	0	0	0	0	0	0	0	0	0	0	0	0	0	0	0	0	0	0	0	0	0	0	0	0	0	0	0	0	0	0	0	0	0	0	0	0
247-2	20210514	Ekari	Japan:Iwate Pref, Iwate Country, Kuzumaki Town, Ekari	rhizome	a plant with coralloid rhizomes	1530	0	0	0	0	0	0	0	0	0	0	0	0	0	0	0	0	0	0	0	0	0	0	0	0	0	0	0	0	0	0	0	0	0	0	0	0	0	0	0	0	0	0	0
247-4	20210514	Ekari	Japan:Iwate Pref, Iwate Country, Kuzumaki Town, Ekari	rhizome	a plant with coralloid rhizomes	769	0	0	0	0	0	0	0	0	0	0	0	0	0	0	0	0	0	0	0	0	0	0	0	0	0	0	0	0	0	0	0	0	0	0	0	0	0	0	0	0	0	0	0
247-5	20210514	Ekari	Japan:Iwate Pref, Iwate Country, Kuzumaki Town, Ekari	rhizome	a plant with coralloid rhizomes	1553	0	0	0	0	0	0	0	0	0	0	0	0	0	0	0	0	0	0	0	0	0	0	0	0	0	0	0	0	0	0	0	0	0	0	0	0	0	0	0	0	0	0	0
247-7	20210514	Ekari	Japan:Iwate Pref, Iwate Country, Kuzumaki Town, Ekari	rhizome	a plant with coralloid rhizomes	3852	0	0	0	0	0	0	0	0	0	0	0	0	0	0	0	0	0	0	0	0	0	0	0	0	0	0	0	0	0	0	0	0	0	0	0	0	0	0	0	0	0	0	0
Or6-1	20211122	Ekari	Japan:Iwate Pref, Iwate Country, Kuzumaki Town, Ekari	rhizome	a plant with coralloid rhizomes	9057	0	0	0	0	0	0	0	0	0	0	0	0	0	0	0	0	0	0	0	0	0	0	0	0	0	0	0	0	0	0	0	0	0	0	0	0	0	0	0	0	0	0	0
Or6-2	20211122	Ekari	Japan:Iwate Pref, Iwate Country, Kuzumaki Town, Ekari	rhizome	a plant with coralloid rhizomes	6934	0	0	0	0	0	0	0	0	0	0	0	0	0	0	0	0	0	0	0	0	0	0	0	0	0	0	0	0	0	0	0	0	0	0	0	0	0	0	0	0	0	0	0
Or6-3	20211122	Ekari	Japan:Iwate Pref, Iwate Country, Kuzumaki Town, Ekari	rhizome	a plant with coralloid rhizomes	7538	0	0	0	0	0	0	0	0	0	0	0	0	0	0	0	0	0	0	0	0	0	0	0	0	0	0	0	0	0	0	0	0	0	0	0	0	0	0	0	0	0	0	0
Or6-4	20211122	Ekari	Japan:Iwate Pref, Iwate Country, Kuzumaki Town, Ekari	rhizome	a plant with coralloid rhizomes	0	0	0	0	0	0	561	0	0	12220	0	0	0	0	0	0	0	0	0	0	0	0	0	0	0	6	0	0	0	0	0	0	0	0	0	0	0	0	0	0	0	0	0	0
Or6-5	20211122	Ekari	Japan:Iwate Pref, Iwate Country, Kuzumaki Town, Ekari	rhizome	a plant with coralloid rhizomes	5587	0	0	0	0	0	0	0	0	0	0	0	0	0	0	0	0	0	0	0	0	0	0	0	0	0	0	0	0	0	0	0	0	0	0	0	0	0	0	0	0	0	0	0
Or6-6	20211122	Ekari	Japan:Iwate Pref, Iwate Country, Kuzumaki Town, Ekari	rhizome	a plant with coralloid rhizomes	272	0	0	0	0	0	0	0	0	0	0	0	0	0	0	0	0	0	0	6	0	4963	0	0	0	0	0	0	0	0	0	0	0	0	0	0	0	0	0	0	0	0	0	0
Or6-7	20211122	Ekari	Japan:Iwate Pref, Iwate Country, Kuzumaki Town, Ekari	rhizome	a plant with coralloid rhizomes	4496	0	0	0	0	0	0	0	0	0	0	0	0	0	0	0	0	0	0	0	0	0	0	0	0	0	0	0	0	0	0	0	0	0	0	0	0	0	0	0	0	0	0	0
151-1	20201029	Ekari	Japan:Iwate Pref, Iwate Country, Kuzumaki Town, Ekari	root	a plant with coralloid rhizomes	0	0	0	0	0	0	0	0	0	0	1837	0	0	0	0	0	0	0	0	176	0	0	0	0	0	0	0	0	0	0	0	0	0	24	0	0	0	0	0	0	8	0	0	0
151-3	20201029	Ekari	Japan:Iwate Pref, Iwate Country, Kuzumaki Town, Ekari	root	a plant with coralloid rhizomes	0	0	0	0	0	0	0	0	0	0	132	0	0	0	0	0	0	0	0	271	0	0	0	0	2	0	0	0	0	0	0	0	0	0	0	0	0	0	0	0	0	0	0	0
151-5	20201029	Ekari	Japan:Iwate Pref, Iwate Country, Kuzumaki Town, Ekari	root	a plant with coralloid rhizomes	0	0	0	0	0	10640	0	0	0	0	0	0	0	0	0	0	0	0	0	0	0	0	0	0	0	0	0	0	0	0	0	0	0	0	0	0	0	0	0	0	0	0	0	0
151-6	20201029	Ekari	Japan:Iwate Pref, Iwate Country, Kuzumaki Town, Ekari	root	a plant with coralloid rhizomes	0	0	0	0	0	11127	0	0	0	0	0	0	0	0	0	0	0	0	0	0	0	0	0	0	0	0	0	0	0	0	0	0	0	0	0	0	0	0	0	0	0	0	0	0
151-7	20201029	Ekari	Japan:Iwate Pref, Iwate Country, Kuzumaki Town, Ekari	root	a plant with coralloid rhizomes	0	0	0	0	0	0	11	0	0	0	0	0	0	0	0	0	0	0	0	3029	0	0	0	0	0	0	0	0	0	0	0	75	0	0	0	0	0	0	0	0	0	0	0	0
Or6-1	20211122	Ekari	Japan:Iwate Pref, Iwate Country, Kuzumaki Town, Ekari	root	a plant with coralloid rhizomes	0	0	0	0	0	0	0	0	0	0	0	0	0	0	0	0	0	0	0	0	0	511	0	0	0	0	0	0	0	0	0	0	0	0	0	0	0	0	0	0	0	0	0	0
Or6-2	20211122	Ekari	Japan:Iwate Pref, Iwate Country, Kuzumaki Town, Ekari	root	a plant with coralloid rhizomes	5781	0	0	0	0	0	0	0	0	0	0	0	0	0	0	0	0	0	0	0	0	0	0	0	0	0	0	0	0	0	0	0	0	0	0	0	0	0	0	0	0	0	0	0
Or6-3	20211122	Ekari	Japan:Iwate Pref, Iwate Country, Kuzumaki Town, Ekari	root	a plant with coralloid rhizomes	28	0	0	0	0	0	0	0	0	0	0	0	0	0	0	0	0	0	0	0	0	0	0	0	0	0	0	0	0	0	0	0	0	0	0	0	0	59	0	0	0	0	0	0
Or6-5	20211122	Ekari	Japan:Iwate Pref, Iwate Country, Kuzumaki Town, Ekari	root	a plant with coralloid rhizomes	0	0	0	0	0	0	0	0	0	0	0	0	0	0	0	0	0	0	0	0	0	0	0	628	0	0	0	0	0	0	0	0	0	0	0	0	0	0	0	0	0	0	0	0
Or6-6	20211122	Ekari	Japan:Iwate Pref, Iwate Country, Kuzumaki Town, Ekari	root	a plant with coralloid rhizomes	0	0	0	0	0	0	0	0	0	0	0	0	0	0	0	0	0	0	0	306	0	0	0	0	0	0	0	0	0	0	0	0	0	0	0	0	0	0	0	0	0	0	0	0
103-17	20100630	Ebetsu	Japan:Hokkaido Pref, Ebetsu City	root	a plant without coralloid rhizomes	4097	0	0	0	0	0	0	0	0	0	0	0	0	0	0	0	0	0	0	0	0	0	0	0	0	0	0	0	0	0	0	0	0	0	0	0	0	0	0	0	0	0	0	0
103-18	20100630	Ebetsu	Japan:Hokkaido Pref, Ebetsu City	root	a plant without coralloid rhizomes	4228	0	0	0	0	0	0	0	0	0	0	0	0	0	0	0	0	0	0	2	0	0	0	0	0	0	0	0	0	0	0	0	0	0	0	0	0	0	0	0	0	0	0	0
103-20	20100630	Ebetsu	Japan:Hokkaido Pref, Ebetsu City	root	a plant without coralloid rhizomes	0	0	0	0	0	0	0	0	0	0	0	0	0	0	0	0	0	0	0	54	0	0	0	0	0	0	0	1860	0	0	0	0	0	0	0	0	0	0	0	0	0	0	0	0
177-22	20100630	Ebetsu	Japan:Hokkaido Pref, Ebetsu City	root	a plant without coralloid rhizomes	0	0	0	0	0	0	0	0	0	0	0	0	0	0	0	0	0	0	0	0	0	0	0	0	0	0	0	0	0	0	0	0	0	0	0	0	0	0	0	0	0	0	0	0
177-25	20100630	Ebetsu	Japan:Hokkaido Pref, Ebetsu City	root	a plant without coralloid rhizomes	0	0	0	0	0	0	0	0	0	0	0	0	0	0	0	0	0	0	0	2736	0	0	0	0	87	0	0	0	0	0	0	0	0	0	0	0	0	0	0	0	0	0	0	0
177-26	20100630	Ebetsu	Japan:Hokkaido Pref, Ebetsu City	root	a plant without coralloid rhizomes	0	0	0	0	0	0	0	0	0	0	0	0	0	0	0	0	0	0	0	675	0	0	0	0	0	0	0	0	0	0	89	0	0	0	0	0	0	0	0	0	0	0	0	0
5-13	20100630	Ebetsu	Japan:Hokkaido Pref, Ebetsu City	root	a plant without coralloid rhizomes	0	0	0	0	0	0	0	0	0	0	0	186	0	0	0	0	0	0	0	5478	0	0	0	0	0	0	0	0	0	0	0	0	0	0	0	0	0	0	0	0	0	0	0	0
5-14	20100630	Ebetsu	Japan:Hokkaido Pref, Ebetsu City	root	a plant without coralloid rhizomes	0	0	0	0	0	0	0	0	0	0	0	0	0	0	0	0	0	0	0	6886	0	0	0	0	0	0	0	0	0	0	0	0	0	0	0	0	0	0	0	0	0	0	824	0
5-15	20100630	Ebetsu	Japan:Hokkaido Pref, Ebetsu City	root	a plant without coralloid rhizomes	0	0	0	0	0	0	0	0	0	0	0	0	0	0	0	0	0	0	0	3712	0	0	0	82	0	0	0	0	0	0	0	0	0	0	0	0	0	0	0	0	0	0	0	0
5-16	20100630	Ebetsu	Japan:Hokkaido Pref, Ebetsu City	root	a plant without coralloid rhizomes	0	2195	0	0	0	0	0	0	0	21968	0	0	0	0	45	0	0	0	0	11422	0	0	0	0	0	0	0	0	0	0	0	0	0	0	0	0	0	0	0	0	0	0	0	0
175-8	20181028	Jozankei	Japan:Hokkaido Pref, Sapporo City, Minami Ward, Jozankei	root	a plant without coralloid rhizomes	0	0	0	0	0	0	0	0	0	0	0	0	0	0	0	0	0	0	0	0	0	0	0	0	0	0	0	0	0	178	0	0	0	0	0	0	0	0	0	0	0	0	0	0
84-1	20181128	Jozankei	Japan:Hokkaido Pref, Sapporo City, Minami Ward, Jozankei	root	a plant without coralloid rhizomes	0	0	0	0	0	0	0	0	0	0	0	0	0	0	0	0	0	0	0	0	10076	0	0	0	0	0	0	0	0	0	0	0	0	0	0	0	0	0	0	0	0	0	0	0
84-5	20181128	Jozankei	Japan:Hokkaido Pref, Sapporo City, Minami Ward, Jozankei	root	a plant without coralloid rhizomes	0	0	0	0	0	0	0	0	0	0	0	0	0	0	0	0	0	0	0	7	11533	0	0	0	0	0	0	0	0	0	0	0	0	0	0	0	0	0	0	0	0	0	0	0
84-6	20181128	Jozankei	Japan:Hokkaido Pref, Sapporo City, Minami Ward, Jozankei	root	a plant without coralloid rhizomes	0	0	0	0	0	0	0	0	0	0	0	0	0	0	0	0	0	0	0	0	7418	0	0	0	0	0	0	0	0	0	0	0	0	0	0	0	0	0	24	0	0	0	0	0
152-11	20201029	Ekari	Japan:Iwate Pref, Iwate Country, Kuzumaki Town, Ekari	root	a plant without coralloid rhizomes	0	0	0	0	0	0	0	0	0	0	0	0	0	0	0	0	0	0	0	513	0	0	0	0	0	0	0	0	0	0	0	0	0	0	0	0	0	0	0	0	0	0	0	0
152-3	20201029	Ekari	Japan:Iwate Pref, Iwate Country, Kuzumaki Town, Ekari	root	a plant without coralloid rhizomes	0	0	0	0	0	0	0	0	0	0	0	0	0	0	0	0	0	0	0	400	0	0	0	0	0	0	0	0	0	0	0	0	0	0	0	0	0	0	0	0	0	0	0	0
152-6	20201029	Ekari	Japan:Iwate Pref, Iwate Country, Kuzumaki Town, Ekari	root	a plant without coralloid rhizomes	0	0	0	0	0	0	0	0	0	0	0	0	0	0	0	0	0	0	0	0	0	0	0	0	0	0	0	0	137	0	0	0	0	0	0	0	0	0	0	0	0	0	0	0
152-7	20201029	Ekari	Japan:Iwate Pref, Iwate Country, Kuzumaki Town, Ekari	root	a plant without coralloid rhizomes	0	0	0	0	0	0	0	0	0	0	247	0	0	0	0	0	0	0	0	0	0	0	0	0	2	0	0	0	0	0	0	0	0	0	0	0	0	0	0	0	0	0	0	0
152-8	20201029	Ekari	Japan:Iwate Pref, Iwate Country, Kuzumaki Town, Ekari	root	a plant without coralloid rhizomes	0	0	0	0	0	0	0	0	0	0	0	0	0	0	0	0	0	0	23	0	0	0	0	0	0	0	0	0	0	0	0	0	0	0	0	0	0	0	0	0	0	0	0	0
152-9	20201029	Ekari	Japan:Iwate Pref, Iwate Country, Kuzumaki Town, Ekari	root	a plant without coralloid rhizomes	0	0	0	0	0	0	613	0	0	0	0	0	0	0	0	0	0	0	0	0	0	0	0	0	0	0	0	0	0	0	0	0	0	0	0	0	0	0	0	0	0	0	0	0
165-1	20201030	Ekari	Japan:Iwate Pref, Iwate Country, Kuzumaki Town, Ekari	root	a plant without coralloid rhizomes	0	0	0	0	0	0	0	0	0	0	0	0	0	0	0	0	0	0	0	0	0	0	0	0	0	0	0	0	0	0	0	0	0	0	0	0	0	0	0	0	0	0	0	33
165-2	20201030	Ekari	Japan:Iwate Pref, Iwate Country, Kuzumaki Town, Ekari	root	a plant without coralloid rhizomes	0	0	0	0	0	0	0	0	0	8091	0	0	62	61	22	30	15	0	0	740	0	0	0	0	0	0	0	0	0	0	0	0	0	0	0	0	0	0	0	0	0	0	0	0
165-4	20201030	Ekari	Japan:Iwate Pref, Iwate Country, Kuzumaki Town, Ekari	root	a plant without coralloid rhizomes	4	0	0	0	0	0	0	0	0	1526	0	0	22	17	10	15	0	0	0	2154	0	0	0	0	0	0	0	0	0	0	0	0	0	0	0	0	0	0	0	0	0	0	0	0
165-5	20201030	Ekari	Japan:Iwate Pref, Iwate Country, Kuzumaki Town, Ekari	root	a plant without coralloid rhizomes	0	0	0	0	0	0	0	0	0	0	0	0	0	0	0	0	0	0	0	0	0	0	0	0	0	0	0	0	0	0	0	0	0	0	0	0	0	0	0	0	0	0	0	0
165-6	20201030	Ekari	Japan:Iwate Pref, Iwate Country, Kuzumaki Town, Ekari	root	a plant without coralloid rhizomes	0	0	0	0	0	0	0	0	0	0	0	0	0	0	0	0	0	0	0	0	0	0	654	0	0	0	0	0	0	0	0	0	0	0	0	0	0	0	0	0	0	0	0	0
165-7	20201030	Ekari	Japan:Iwate Pref, Iwate Country, Kuzumaki Town, Ekari	root	a plant without coralloid rhizomes	289	0	0	0	0	0	0	0	0	0	0	0	0	0	0	0	0	0	0	4	0	0	0	0	0	0	0	0	0	0	0	0	0	0	0	0	0	0	0	0	0	0	0	422
165-8	20201030	Ekari	Japan:Iwate Pref, Iwate Country, Kuzumaki Town, Ekari	root	a plant without coralloid rhizomes	0	0	0	0	0	0	0	0	0	0	0	0	0	0	0	0	0	0	0	0	0	0	5048	0	0	0	0	0	0	0	0	0	0	0	0	0	0	0	0	0	0	0	0	0
165-9	20201030	Ekari	Japan:Iwate Pref, Iwate Country, Kuzumaki Town, Ekari	root	a plant without coralloid rhizomes	0	0	0	0	0	0	0	0	0	0	0	0	0	0	0	0	0	0	0	0	0	8	0	0	0	0	0	0	531	0	0	0	0	0	0	0	0	0	0	0	0	0	0	0
246-1	20210514	Ekari	Japan:Iwate Pref, Iwate Country, Kuzumaki Town, Ekari	root	a plant without coralloid rhizomes	548	0	0	0	0	0	0	0	0	0	0	0	0	0	0	0	0	71	0	0	0	0	0	0	0	0	0	0	0	0	0	0	0	0	0	0	0	0	0	0	0	0	0	0
246-3	20210514	Ekari	Japan:Iwate Pref, Iwate Country, Kuzumaki Town, Ekari	root	a plant without coralloid rhizomes	0	0	0	0	0	0	0	0	0	0	0	0	0	0	0	0	0	61	0	6	0	0	0	0	0	0	0	0	0	0	0	0	0	0	0	0	0	0	0	0	0	0	0	0
246-4	20210514	Ekari	Japan:Iwate Pref, Iwate Country, Kuzumaki Town, Ekari	root	a plant without coralloid rhizomes	5	0	0	0	0	0	0	0	0	0	0	0	0	0	0	0	0	57	0	0	0	0	0	0	0	0	0	0	0	0	0	0	0	0	0	0	0	0	0	0	0	0	0	0
246-7	20210514	Ekari	Japan:Iwate Pref, Iwate Country, Kuzumaki Town, Ekari	root	a plant without coralloid rhizomes	0	0	0	0	0	0	0	0	0	0	0	0	0	0	0	0	0	19	0	5	0	0	0	0	0	0	0	0	0	0	0	0	0	0	0	0	0	0	0	0	0	0	0	0
246-8	20210514	Ekari	Japan:Iwate Pref, Iwate Country, Kuzumaki Town, Ekari	root	a plant without coralloid rhizomes	348	0	0	0	0	0	0	0	0	0	0	0	0	0	0	0	0	0	0	0	0	0	0	0	0	0	0	0	0	0	0	0	0	0	0	0	0	0	0	0	0	0	0	0
Or6-10	20211122	Ekari	Japan:Iwate Pref, Iwate Country, Kuzumaki Town, Ekari	root	a plant without coralloid rhizomes	0	0	0	0	0	0	0	0	0	0	0	0	0	0	0	0	0	0	0	0	0	0	0	0	0	0	0	0	0	0	0	0	52	0	9	0	0	0	0	0	0	0	0	0
Or6-11	20211122	Ekari	Japan:Iwate Pref, Iwate Country, Kuzumaki Town, Ekari	root	a plant without coralloid rhizomes	0	0	0	0	0	0	0	0	0	0	0	0	0	0	0	0	0	0	0	0	0	0	0	0	0	0	0	0	0	0	0	0	19	0	0	2	0	0	0	0	0	1141	0	0
Or6-12	20211122	Ekari	Japan:Iwate Pref, Iwate Country, Kuzumaki Town, Ekari	root	a plant without coralloid rhizomes	0	0	0	0	0	0	0	0	0	0	0	0	0	0	0	0	0	0	0	2246	0	0	0	0	0	0	0	0	0	0	0	0	0	0	0	0	0	0	0	0	0	0	0	0
Or6-14	20211122	Ekari	Japan:Iwate Pref, Iwate Country, Kuzumaki Town, Ekari	root	a plant without coralloid rhizomes	0	0	0	0	0	0	179	0	0	0	0	0	0	0	0	0	0	0	0	29	0	0	0	0	0	0	0	0	0	0	0	0	0	0	0	0	0	0	0	24	0	0	0	0
Or6-9	20211122	Ekari	Japan:Iwate Pref, Iwate Country, Kuzumaki Town, Ekari	root	a plant without coralloid rhizomes	0	0	0	0	0	0	0	0	0	0	0	0	0	0	0	0	0	0	0	0	0	0	0	0	0	0	0	0	0	0	0	0	0	0	0	0	0	0	0	0	0	0	0	0
[truncated: 89 more columns]

## Sheet: Table S2
Table S2. Values of δ13C, δ15N, ε13C and ε15N for each sample of Oreorchis patens with and without coralloid rhizomes, O. patens protocorms, and the surrounding autotrophic plant species.
Population	Plot No.	Plant species	δ13C (‰)	δ15N (‰)	ε13C (‰)	ε15N (‰)
Ebetsu	1	Oreorchis patens with coralloid rhizomes	-26.4779	3.98588	5.4863	4.93382
		Oreorchis patens without coralloid rhizomes	-30.6966	0.862258	1.26764	1.81019
		Oreorchis patens without coralloid rhizomes	-30.5855	0.970295	1.37871	1.91823
		Viola kusanoana	-30.1432	-0.372297	1.82095	0.575636
		Pachysandra terminalis	-32.3412	-2.6547	-0.37703	-1.70677
		Taxus cuspidata	-30.773	-2.33584	1.19121	-1.3879
		Galium japonicum	-32.6581	1.15385	-0.693939	2.10179
		Galium japonicum	-33.9054	-0.530681	-1.94119	0.417252
Ebetsu	2	Oreorchis patens with coralloid rhizomes	-26.107	0.885323	5.19155	4.94871
		Oreorchis patens without coralloid rhizomes	-26.3657	1.2841	2.99459	4.5753
		Oreorchis patens without coralloid rhizomes	-27.6736	1.29532	-0.373209	1.42231
		Viola kusanoana	-36.0996	-5.34718	0.746672	0.221318
		Pachysandra terminalis	-32.4086	-6.39867	-0.306974	-0.747866
		Taxus cuspidata	-35.7966	-6.55982	1.21847	1.50832
		Galium japonicum	-34.611	-6.6924	-1.65817	-0.98177
Ebetsu	3	Oreorchis patens with coralloid rhizomes	-28.7197	2.69574	2.53649	3.79282
		Viola kusanoana	-30.8412	-1.23344	0.414937	-0.136357
		Pachysandra terminalis	-32.5328	-2.88546	-1.2766	-1.78837
		Taxus cuspidata	-30.9992	-0.43628	0.256992	0.660807
		Galium japonicum	-31.4017	1.87969	-0.145513	2.97678
		Galium japonicum	-30.506	-2.80994	0.750188	-1.71285
Ebetsu	4	Oreorchis patens with coralloid rhizomes	-28.1297	2.82895	2.4403	4.91494
		Oreorchis patens without coralloid rhizomes	-30.9707	0.530806	-0.400671	2.6168
		Viola kusanoana	-29.7479	-0.376493	0.822129	1.7095
		Pachysandra terminalis	-28.8359	-1.53448	1.73413	0.551512
		Pachysandra terminalis	-31.5138	-3.05433	-0.943798	-0.968344
		Taxus cuspidata	-31.9132	-0.585224	-1.34325	1.50077
		Galium japonicum	-30.8392	-4.87942	-0.26922	-2.79343
Ebetsu	5	Oreorchis patens without coralloid rhizomes	-30.8148	1.49684	0.105161	2.95286
		Oreorchis patens without coralloid rhizomes	-31.7206	-0.0565783	-0.80073	1.39944
		Viola kusanoana	-33.9492	-3.30397	-3.02928	-1.84795
		Viola kusanoana	-27.8311	0.667163	3.08879	2.12318
		Pachysandra terminalis	-32.5471	-2.48478	-1.62714	-1.02876
		Taxus cuspidata	-29.0906	-0.962828	1.82931	0.493193
		Galium japonicum	-31.1816	-1.19568	-0.261679	0.260337
Jozankei	1	Oreorchis patens with coralloid rhizomes	-28.9113	1.51782	2.96172	4.19555
		Oreorchis patens without coralloid rhizomes	-30.6996	-0.119512	1.17338	2.55822
		Sasa veitchii	-31.2438	-1.93726	0.629233	0.740474
		Cephalotaxus harringtonia var. nana	-31.418	-1.29298	0.454984	1.38475
		Pachysandra terminalis	-31.0155	-3.80528	0.857488	-1.12755
		Schizophragma hydrangeoides	-33.8147	-3.67541	-1.9417	-0.997675
Jozankei	2	Oreorchis patens without coralloid rhizomes	-30.5305	2.00346	1.54608	4.08768
		Sasa veitchii	-32.1191	-1.83551	-0.0425433	0.248708
		Cephalotaxus harringtonia var. nana	-30.5417	-1.16414	1.53487	0.920079
		Pachysandra terminalis	-30.5091	-2.15015	1.56748	-0.0659323
		Schizophragma hydrangeoides	-35.1363	-3.18707	-3.0598	-1.10285
Jozankei	3	Oreorchis patens with coralloid rhizomes	-29.647	2.19856	1.63346	4.58504
		Oreorchis patens without coralloid rhizomes	-31.203	1.8755	0.077444	4.26198
		Sasa veitchii	-32.9587	-0.588371	-1.67829	1.79811
		Cephalotaxus harringtonia var. nana	-29.0223	-2.48159	2.2581	-0.0951099
		Pachysandra terminalis	-31.1765	-3.83022	0.103938	-1.44373
		Schizophragma hydrangeoides	-31.9642	-2.64576	-0.683749	-0.259272
Jozankei	4	Oreorchis patens with coralloid rhizomes	-31.5107	1.94367	-0.056045	4.30447
		Oreorchis patens without coralloid rhizomes	-31.6575	3.59674	-0.202781	5.95754
		Sasa veitchii	-31.6208	-1.7002	-0.166097	0.66059
		Cephalotaxus harringtonia var. nana	-30.1524	-2.65719	1.30228	-0.29639
		Pachysandra terminalis	-31.6544	-2.44107	-0.199724	-0.0802781
		Schizophragma hydrangeoides	-32.3911	-2.64472	-0.936461	-0.283922
Jozankei	5	Oreorchis patens with coralloid rhizomes	-31.7991	4.0677	-0.276659	6.52228
		Oreorchis patens without coralloid rhizomes	-27.7639	3.12683	3.75858	5.58141
		Sasa veitchii	-32.8049	-2.19275	-1.28241	0.261828
		Cephalotaxus harringtonia var. nana	-29.3423	-1.94131	2.18015	0.513266
		Pachysandra terminalis	-31.8898	-2.54601	-0.367349	-0.091432
		Schizophragma hydrangeoides	-32.0528	-3.13824	-0.530389	-0.683662
Ekari	1	Oreorchis patens with coralloid rhizomes	-26.7632	0.237469	4.83176	4.62447
		Oreorchis patens with coralloid rhizomes	-26.5839	1.1414	5.0111	5.5284
		Oreorchis patens with coralloid rhizomes	-25.8492	2.10455	5.7458	6.49156
		Oreorchis patens without coralloid rhizomes	-27.1301	1.27439	4.46492	5.6614
		Oreorchis patens protocorms	-24.9372	-1.49247	6.65781	2.89454
		Rodgersia podophylla	-33.7933	-1.31791	-2.19832	3.06909
		Osmorhiza aristata	-31.1622	-2.66446	0.432735	1.72255
		Meehania urticifolia	-29.8294	-0.404633	1.76559	3.98237
Ekari	2	Oreorchis patens with coralloid rhizomes	-27.0434	0.913858	4.90784	6.79183
		Oreorchis patens with coralloid rhizomes	-26.7785	1.44479	5.17278	7.32276
		Oreorchis patens without coralloid rhizomes	-28.4323	1.29205	3.51895	7.17002
		Oreorchis patens without coralloid rhizomes	-28.2744	1.35439	3.67689	7.23236
		Oreorchis patens protocorms	-24.8444	-0.350605	7.10685	5.52736
		Rodgersia podophylla	-33.6496	-1.20882	-1.69833	4.66915
		Osmorhiza aristata	-31.631	-3.91957	0.320306	1.9584
		Meehania urticifolia	-30.5733	-0.749581	1.37803	5.12839
Ekari	3	Oreorchis patens with coralloid rhizomes	-27.2595	1.63492	4.42348	7.82355
		Oreorchis patens without coralloid rhizomes	-27.503	1.44167	4.17994	7.6303
		Oreorchis patens protocorms	-24.9677	-1.44052	6.71521	4.74811
		Rodgersia podophylla	-33.6649	-1.11011	-1.98196	5.07852
		Osmorhiza aristata	-31.6626	-3.91334	0.02038	2.27529
		Meehania urticifolia	-29.7214	-1.16518	1.96157	5.02345
Ekari	4	Oreorchis patens with coralloid rhizomes	-26.7877	0.979315	4.72544	5.40892
		Oreorchis patens protocorms	-24.9423	-0.17917	6.57085	4.25043
		Rodgersia podophylla	-33.7077	-1.15791	-2.19459	3.2717
		Osmorhiza aristata	-30.7862	-1.98911	0.726887	2.4405
		Meehania urticifolia	-30.0454	-1.28259	1.4677	3.14702
Ekari	5	Oreorchis patens without coralloid rhizomes	-31.469	-0.040983	0.42798	5.09202
		Oreorchis patens without coralloid rhizomes	-31.6177	-0.466973	0.279206	4.66603
		Oreorchis patens protocorms	-25.2775	-0.285148	6.61942	4.84786
		Rodgersia podophylla	-33.6394	-1.26804	-1.74249	3.86496
		Osmorhiza aristata	-31.6269	-3.85411	0.270035	1.27889
		Meehania urticifolia	-30.4245	-0.010852	1.47246	5.12215
